# Supplementary material for: Novel transcriptional profile in wrist muscles from cerebral palsy patients
Source: BMC Med Genomics. 2009 Jul 14;2:44. doi: 10.1186/1755-8794-2-44 (PMC2722667; doi:10.1186/1755-8794-2-44)
Supplement: Additional file 1 — Significantly altered genes in CP. List of all features with a significant p-value (< 0.05) using each preprocessing algorithm (MAS5, RMA, GCRMA). Ratio of CP/CTRL is determined using MAS5. [file 1755-8794-2-44-S1.xls]

## Sheet: Sup Table 1
GENE	Ratio	MAS5 P-value	RMA P-value	GCRMA P-value	Affymetrix Spot ID	Gene Description
PVALB	62.6	0.00124	0.0041	0.000594	205336_at	parvalbumin
KCNN3	12.98	0.0128	0.0109	0.0183	205902_at	potassium intermediate/small conductance calcium-activated channel, subfamily N, member 3
MYH1	8.565	0.000547	0.00133	0.00031	205951_at	myosin, heavy polypeptide 1, skeletal muscle, adult
MYH4	4.327	0.0014	0.00161	0.0147	208148_at	myosin, heavy polypeptide 4, skeletal muscle
GOLGA8G; GOLGA8E	3.918	0.0161	0.0278	0.0194	213737_x_at	hypothetical LOC283768 ; similar to hypothetical protein ; similar to hypothetical protein ; golgi autoantigen, golgin family member ; similar to hypothetical protein ; similar to hypothetical protein ; hypothetical protein DKFZp434P162
	3.857	0.018	0.0215	0.00749	215009_s_at	CDNA FLJ46752 fis, clone TRACH3023063
ZNF91	3.768	0.00915	0.00585	0.00474	206059_at	zinc finger protein 91 (HPF7, HTF10)
GDF8	3.645	0.0245	0.0324	0.00666	207145_at	growth differentiation factor 8
MFAP5	3.635	0.0119	0.0041	0.0137	213764_s_at	microfibrillar associated protein 5
IGF1	3.342	0.0314	0.00918	0.00948	209540_at	insulin-like growth factor 1 (somatomedin C)
ATP1B4	3.329	0.0225	0.0169	0.0201	220556_at	ATPase, (Na+)/K+ transporting, beta 4 polypeptide
GOLGA8B	3.218	0.0354	0.018	0.0268	210425_x_at	golgi autoantigen, golgin subfamily a, 8B
PRR16	3.103	0.0191	0.0148	0.0138	220014_at	mesenchymal stem cell protein DSC54
MFAP5	2.953	0.0281	0.0135	0.017	213765_at	microfibrillar associated protein 5
PDE4DIP	2.904	0.0475	0.0162	0.0272	211751_at	phosphodiesterase 4D interacting protein (myomegalin) ; phosphodiesterase 4D interacting protein (myomegalin)
COL4A3	2.892	0.0426	0.0135	0.0189	222073_at	collagen, type IV, alpha 3 (Goodpasture antigen)
	2.871	0.00623	0.00871	0.0127	219880_at
AKAP9	2.866	0.0303	0.0213	0.0396	210962_s_at	A kinase (PRKA) anchor protein (yotiao) 9
COL21A1	2.855	0.0209	0.0215	0.015	208096_s_at	collagen, type XXI, alpha 1 ; collagen, type XXI, alpha 1
	2.839	0.0135	0.01	0.00987	220044_x_at	cisplatin resistance-associated overexpressed protein
HSPA2	2.773	0.026	0.0109	0.0141	211538_s_at	heat shock 70kDa protein 2
BHLHB3	2.738	0.0252	0.00566	0.0082	221530_s_at	basic helix-loop-helix domain containing, class B, 3
RHOBTB1	2.706	0.0167	0.00953	0.00969	212651_at	Rho-related BTB domain containing 1
KIF1B	2.639	0.0451	0.0191	0.0141	209234_at	kinesin family member 1B
IGF1	2.629	0.0128	0.0104	0.00815	209541_at	insulin-like growth factor 1 (somatomedin C)
APIP	2.623	0.0128	0.00161	0.00144	218698_at	likely ortholog of mouse monocyte macrophage 19
ASTN2	2.619	0.0318	0.0146	0.0443	209693_at	astrotactin 2
ATP2B2	2.6	0.0331	0.0228	0.0212	204685_s_at	ATPase, Ca++ transporting, plasma membrane 2
SFPQ	2.595	0.0167	0.0198	0.0134	214016_s_at	Splicing factor proline/glutamine-rich (polypyrimidine tract binding protein associated)
UPF3A	2.583	0.0186	0.0133	0.0146	206958_s_at	UPF3 regulator of nonsense transcripts homolog A (yeast)
KAL1	2.566	0.00201	0.00346	0.0026	205206_at	Kallmann syndrome 1 sequence
HLF	2.552	0.0128	0.01	0.0094	204755_x_at	hepatic leukemia factor
NEB	2.537	0.0152	0.00824	0.0127	215368_at	Nebulin
DHFR	2.53	0.0451	0.0204	0.0181	202534_x_at	dihydrofolate reductase
C6orf111	2.524	0.0354	0.0139	0.0273	212176_at	chromosome 6 open reading frame 111
ADAM23	2.522	0.00534	0.00161	0.0104	213808_at	ADAM metallopeptidase domain 23
C6orf111	2.498	0.0308	0.0104	0.015	212179_at	chromosome 6 open reading frame 111
IGFBP5	2.483	0.00201	0.000338	0.00031	211959_at	insulin-like growth factor binding protein 5
SFPQ	2.482	0.0475	0.0121	0.0115	221768_at	Splicing factor proline/glutamine-rich (polypyrimidine tract binding protein associated)
C13orf24	2.479	0.0344	0.0291	0.024	213239_at	chromosome 13 open reading frame 24
	2.472	0.0365	0.0278	0.0282	203804_s_at	cisplatin resistance-associated overexpressed protein
DNAJB4	2.471	0.0342	0.0292	0.0245	203810_at	DnaJ (Hsp40) homolog, subfamily B, member 4
SUHW4	2.435	0.0426	0.0266	0.0148	221213_s_at	suppressor of hairy wing homolog 4 (Drosophila)
SFRS5	2.427	0.00699	0.00582	0.00441	203380_x_at	splicing factor, arginine/serine-rich 5
SFRS5	2.426	0.0119	0.00851	0.0104	212266_s_at	splicing factor, arginine/serine-rich 5
TRDN	2.379	0.0281	0.0186	0.0172	222287_at	triadin
FAM129A	2.372	0.0415	0.0204	0.0144	217966_s_at	chromosome 1 open reading frame 24
NUSAP1	2.362	0.0161	0.0486	0.0271	218039_at	nucleolar and spindle associated protein 1
DYRK2	2.357	0.0128	0.0127	0.0115	202971_s_at	dual-specificity tyrosine-(Y)-phosphorylation regulated kinase 2
RGS10	2.34	0.0128	0.00161	0.00144	204319_s_at	regulator of G-protein signalling 10
ITGAV	2.339	0.0404	0.0404	0.0445	202351_at	integrin, alpha V (vitronectin receptor, alpha polypeptide, antigen CD51)
PLCB1	2.337	0.0282	0.0144	0.00699	213222_at	phospholipase C, beta 1 (phosphoinositide-specific)
EPHB4	2.307	0.0206	0.00958	0.0116	202893_at	unc-13 homolog B (C. elegans)
H3F3B	2.301	0.00915	0.0089	0.00808	211998_at	H3 histone, family 3B (H3.3B)
METTL7A	2.3	0.0482	0.0262	0.0354	207761_s_at	DKFZP586A0522 protein
ATP2C1	2.297	0.046	0.0469	0.041	211137_s_at	ATPase, Ca++ transporting, type 2C, member 1
ROCK1	2.296	0.0393	0.0438	0.0383	213044_at	Rho-associated, coiled-coil containing protein kinase 1
DUSP10	2.283	0.028	0.00307	0.00404	221563_at	dual specificity phosphatase 10
TTC3	2.283	0.0331	0.015	0.0137	210645_s_at	tetratricopeptide repeat domain 3
NSUN5C	2.281	0.0466	0.0374	0.0207	214100_x_at	Williams Beuren syndrome chromosome region 20C
RASA4	2.261	0.0365	0.0271	0.0285	212706_at	RAS p21 protein activator 4 ; hypothetical protein FLJ21767
	2.246	0.0341	0.0209	0.0263	217317_s_at	D15F37 gene ; hypothetical LOC440248
RAD50	2.242	0.0161	0.0181	0.00212	209349_at	RAD50 homolog (S. cerevisiae)
EHBP1L1	2.239	0.0281	0.0147	0.0126	202350_s_at	matrilin 2
MATN2	2.239	0.0128	0.0109	0.00749	221755_at	EH domain binding protein 1-like 1
RHOQ	2.233	0.0261	0.0145	0.0126	212122_at	ras homolog gene family, member Q ; similar to ARHQ protein
RBM9	2.23	0.0121	0.01	0.01	212104_s_at	RNA binding motif protein 9
SMYD2	2.23	0.0466	0.0197	0.0282	212922_s_at	SET and MYND domain containing 2
	2.223	0.0289	0.0104	0.0144	208835_s_at	cisplatin resistance-associated overexpressed protein
PPP1R2	2.218	0.0165	0.00161	0.000694	202165_at	protein phosphatase 1, regulatory (inhibitor) subunit 2
FAM129A	2.21	0.0298	0.0104	0.00919	217967_s_at	chromosome 1 open reading frame 24
HNRPA3	2.203	0.0371	0.0169	0.0247	211930_at	heterogeneous nuclear ribonucleoprotein A3
NKTR	2.198	0.0376	0.03	0.0192	202380_s_at	natural killer-tumor recognition sequence
TTC3	2.191	0.014	0.00871	0.00382	208073_x_at	tetratricopeptide repeat domain 3
MYBPC2	2.161	0.027	0.0041	0.00444	206394_at	myosin binding protein C, fast type
DUSP10	2.159	0.0186	0.00764	0.00404	215501_s_at	dual specificity phosphatase 10
RBM41	2.146	0.0161	0.0281	0.0116	219754_at	hypothetical protein FLJ11016
FAM69A	2.144	0.00699	0.0172	0.00144	216044_x_at	family with sequence similarity 69, member A
GOLGA4	2.141	0.0365	0.0386	0.0343	201567_s_at	golgi autoantigen, golgin subfamily a, 4
ZNF330	2.137	0.00623	0.00126	0.000671	209814_at	zinc finger protein 330
REEP5	2.125	0.0281	0.0162	0.0144	208873_s_at	chromosome 5 open reading frame 18
EIF5B	2.122	0.0457	0.0218	0.0282	201024_x_at	eukaryotic translation initiation factor 5B
DMD	2.113	0.0232	0.0198	0.0265	203881_s_at	dystrophin (muscular dystrophy, Duchenne and Becker types)
PDE4DIP	2.098	0.00534	0.00307	0.00404	209700_x_at	phosphodiesterase 4D interacting protein (myomegalin)
OBSL1	2.095	0.0186	0.022	0.0247	212776_s_at	obscurin-like 1
YIPF6	2.095	0.0303	0.00346	0.00132	212343_at	Yip1 domain family, member 6
PCM1	2.094	0.0171	0.0198	0.0166	214118_x_at	pericentriolar material 1
CILP	2.086	0.0354	0.0427	0.0335	218718_at	platelet derived growth factor C
PDGFC	2.086	0.0171	0.0153	0.0146	206227_at	cartilage intermediate layer protein, nucleotide pyrophosphohydrolase
FBXO3	2.084	0.0263	0.00759	0.00144	218432_at	F-box protein 3
GULP1	2.083	0.0466	0.0175	0.0151	204237_at	GULP, engulfment adaptor PTB domain containing 1
UBE2V2	2.063	0.0326	0.0173	0.0188	209096_at	ubiquitin-conjugating enzyme E2 variant 2
	2.062	0.0338	0.0154	0.0127	213158_at	MRNA; cDNA DKFZp586B211 (from clone DKFZp586B211)
PDIA6; KTN1	2.061	0.0323	0.0161	0.0146	200915_x_at	kinectin 1 (kinesin receptor) ; protein disulfide isomerase family A, member 6
RBM9	2.044	0.0365	0.00851	0.0101	216215_s_at	RNA binding motif protein 9
	2.04	0.0368	0.0167	0.0144	212764_at
PLEKHF2	2.038	0.0329	0.0235	0.0168	218640_s_at	pleckstrin homology domain containing, family F (with FYVE domain) member 2
TPD52	2.032	0.0386	0.0181	0.00873	201690_s_at	tumor protein D52
PLSCR4	2.023	0.028	0.0279	0.0134	218901_at	phospholipid scramblase 4
UPF3A	2.006	0.0218	0.0273	0.0163	214323_s_at	UPF3 regulator of nonsense transcripts homolog A (yeast)
PLCL1	2.003	0.0337	0.0475	0.0269	205934_at	phospholipase C-like 1
ADD3	2.002	0.0148	0.0228	0.0253	201034_at	adducin 3 (gamma)
PCNP	2.001	0.0329	0.039	0.0343	217816_s_at	PEST-containing nuclear protein
ATF1	1.995	0.0482	0.0137	0.0146	222103_at	Activating transcription factor 1
LRRC40	1.989	0.0121	0.0232	0.04	212781_at	retinoblastoma binding protein 6
RBBP6	1.989	0.0341	0.00824	0.0146	218577_at	leucine rich repeat containing 40
ARHGAP12	1.976	0.0128	0.0232	0.0071	207606_s_at	Rho GTPase activating protein 12
TRIM33	1.966	0.0404	0.0302	0.0292	212435_at	tripartite motif-containing 33
TSPAN3	1.955	0.0148	0.0127	0.0192	200973_s_at	tetraspanin 3
TCERG1	1.954	0.0365	0.0291	0.0297	202396_at	transcription elongation regulator 1
PPP3CA	1.953	0.012	0.00346	0.00504	202457_s_at	protein phosphatase 3 (formerly 2B), catalytic subunit, alpha isoform (calcineurin A alpha)
WSB1	1.951	0.0331	0.0249	0.0264	201296_s_at	WD repeat and SOCS box-containing 1
TOB1	1.947	0.0404	0.00401	0.00699	202704_at	transducer of ERBB2, 1
	1.944	0.0438	0.0336	0.0207	202978_s_at	HCF-binding transcription factor Zhangfei
EIF5	1.944	0.0404	0.00958	0.012	208707_at	eukaryotic translation initiation factor 5
LDB3	1.93	0.03	0.0147	0.015	216887_s_at	LIM domain binding 3
PER3	1.92	0.00334	0.00585	0.00669	221045_s_at	period homolog 3 (Drosophila)
CETN3	1.919	0.0313	0.0122	0.0264	209662_at	centrin, EF-hand protein, 3 (CDC31 homolog, yeast)
IGFBP5	1.915	0.0336	0.00161	0.00144	211958_at	insulin-like growth factor binding protein 5
PDLIM7	1.912	0.0387	0.0119	0.0129	214121_x_at	PDZ and LIM domain 7 (enigma)
	1.895	0.0331	0.0235	0.0282	214696_at	hypothetical protein MGC14376
NUCB2	1.887	0.00752	0.0168	0.00765	203675_at	nucleobindin 2
USP15	1.877	0.0465	0.0212	0.0212	210681_s_at	ubiquitin specific peptidase 15
SMC3	1.876	0.0211	0.0262	0.0194	209259_s_at	chondroitin sulfate proteoglycan 6 (bamacan)
CEP57	1.865	0.0438	0.0198	0.0148	209862_s_at	translokin
SMARCC1	1.864	0.0451	0.0271	0.0146	201074_at	SWI/SNF related, matrix associated, actin dependent regulator of chromatin, subfamily c, member 1
ECM2	1.862	0.0365	0.0349	0.0212	206101_at	extracellular matrix protein 2, female organ and adipocyte specific
CHRDL1	1.856	0.0197	0.0187	0.0102	209763_at	chordin-like 1
PBX1	1.855	0.0281	0.00958	0.00666	212148_at	Pre-B-cell leukemia transcription factor 1
FUBP1	1.853	0.0365	0.0235	0.0404	214093_s_at	far upstream element (FUSE) binding protein 1
DDX17	1.852	0.0269	0.0198	0.0255	208718_at	DEAD (Asp-Glu-Ala-Asp) box polypeptide 17
DYRK2	1.852	0.0306	0.0139	0.0438	202969_at	Dual-specificity tyrosine-(Y)-phosphorylation regulated kinase 2
TTC3	1.845	0.0204	0.00638	0.00605	208662_s_at	tetratricopeptide repeat domain 3
PCM1	1.83	0.03	0.0137	0.0154	214937_x_at	pericentriolar material 1
ATP8A1	1.829	0.0464	0.0156	0.00925	213106_at	ATPase, aminophospholipid transporter (APLT), Class I, type 8A, member 1
TRIM45	1.824	0.0177	0.00126	0.000694	219923_at	tripartite motif-containing 45
WSB1	1.819	0.026	0.0304	0.0281	210561_s_at	WD repeat and SOCS box-containing 1
FARP2	1.811	0.0325	0.0143	0.0217	204511_at	FERM, RhoGEF and pleckstrin domain protein 2
BPTF	1.81	0.0265	0.0249	0.0255	202610_s_at	cofactor required for Sp1 transcriptional activation, subunit 2, 150kDa
CRSP2	1.81	0.0336	0.0124	0.0154	207186_s_at	fetal Alzheimer antigen
TESK2	1.806	0.0119	0.0249	0.00749	205486_at	testis-specific kinase 2
PPP1R3A	1.797	0.0467	0.01	0.00945	206895_at	protein phosphatase 1, regulatory (inhibitor) subunit 3A (glycogen and sarcoplasmic reticulum binding subunit, skeletal muscle)
LRRC17	1.792	0.0148	0.011	0.00116	205381_at	leucine rich repeat containing 17
CACYBP	1.785	0.00534	0.0156	0.0094	210691_s_at	calcyclin binding protein
BCAS2	1.775	0.018	0.0172	0.0186	213483_at	peptidylprolyl isomerase domain and WD repeat containing 1
PPWD1	1.775	0.0231	0.0291	0.0309	203053_at	breast carcinoma amplified sequence 2
MAPK6	1.773	0.0482	0.0268	0.0264	207121_s_at	mitogen-activated protein kinase 6
PRPF40A	1.771	0.0186	0.0102	0.0146	213729_at	formin binding protein 3
PSMD11	1.766	0.0451	0.01	0.0157	208776_at	proteasome (prosome, macropain) 26S subunit, non-ATPase, 11
CASD1	1.764	0.0426	0.0268	0.0295	219342_at	putative protein product of Nbla04196
RPS27L	1.76	0.0283	0.0215	0.0227	218007_s_at	ribosomal protein S27-like
TSPAN3	1.754	0.0281	0.00404	0.00815	200972_at	tetraspanin 3
PPP1R12A	1.752	0.0437	0.0215	0.0397	201603_at	protein phosphatase 1, regulatory (inhibitor) subunit 12A
AHCYL1	1.74	0.0321	0.011	0.00934	200849_s_at	S-adenosylhomocysteine hydrolase-like 1
MBNL1	1.739	0.0371	0.0228	0.0134	201151_s_at	muscleblind-like (Drosophila)
LAMB2	1.736	0.0415	0.0181	0.0151	216264_s_at	laminin, beta 2 (laminin S)
CALM1	1.729	0.044	0.0175	0.015	211985_s_at	calmodulin 1 (phosphorylase kinase, delta)
ZHX3	1.725	0.0147	0.01	0.0105	217367_s_at	zinc fingers and homeoboxes 3
PCM1	1.721	0.0281	0.0175	0.0164	202174_s_at	pericentriolar material 1
PPP3CA	1.717	0.0331	0.0041	0.00749	202429_s_at	protein phosphatase 3 (formerly 2B), catalytic subunit, alpha isoform (calcineurin A alpha)
	1.706	0.0204	0.00958	0.00441	212163_at	kinase D-interacting substance of 220 kDa
CEP63	1.706	0.0467	0.0442	0.0424	222151_s_at	centrosome protein Cep63
FAT4	1.702	0.018	0.0297	0.00699	219427_at	FAT tumor suppressor homolog 4 (Drosophila)
CALM1	1.701	0.00534	0.0041	0.00835	209563_x_at	calmodulin 1 (phosphorylase kinase, delta)
KRR1	1.699	0.0298	0.0331	0.0371	203202_at	HIV-1 rev binding protein 2
HEXIM1	1.695	0.0291	0.00345	0.0047	202814_s_at	hexamethylene bis-acetamide inducible 1
EPM2AIP1	1.683	0.0331	0.0191	0.0221	202909_at	EPM2A (laforin) interacting protein 1
RHOT1	1.674	0.0295	0.0136	0.0191	218323_at	ras homolog gene family, member T1
LSM14A	1.673	0.0226	0.00585	0.00749	212131_at	family with sequence similarity 61, member A
WSB1	1.672	0.0186	0.0235	0.0151	201294_s_at	WD repeat and SOCS box-containing 1
LGALS1	1.667	0.0283	0.0133	0.0156	202815_s_at	hexamethylene bis-acetamide inducible 1
SS18	1.667	0.0287	0.00582	0.000915	201105_at	lectin, galactoside-binding, soluble, 1 (galectin 1)
SEPT7	1.665	0.0165	0.0121	0.0116	213151_s_at	septin 7
	1.657	0.0383	0.0315	0.0404	218842_at	hypothetical protein FLJ21908
HMGN3	1.646	0.0235	0.00582	0.0104	209377_s_at	high mobility group nucleosomal binding domain 3
CALM1	1.636	0.0365	0.0188	0.024	211984_at	calmodulin 1 (phosphorylase kinase, delta)
PIAS1	1.636	0.0283	0.0149	0.0161	217863_at	protein inhibitor of activated STAT, 1
CEP350	1.634	0.0365	0.0454	0.0382	213165_at	Centrosome-associated protein 350
UBE2E3	1.627	0.0495	0.018	0.0148	210024_s_at	ubiquitin-conjugating enzyme E2E 3 (UBC4/5 homolog, yeast)
PDGFRL	1.622	0.0121	0.011	0.0207	205226_at	platelet-derived growth factor receptor-like
GARNL1	1.617	0.0335	0.0137	0.01	214855_s_at	GTPase activating Rap/RanGAP domain-like 1
KRIT1	1.605	0.0438	0.038	0.0234	34031_i_at	KRIT1, ankyrin repeat containing
SYNE2	1.604	0.0329	0.00676	0.0155	202761_s_at	spectrin repeat containing, nuclear envelope 2
ARL6IP5	1.601	0.0147	0.00126	0.000454	200761_s_at	ADP-ribosylation-like factor 6 interacting protein 5
DCUN1D1	1.594	0.0206	0.00958	0.00444	218583_s_at	DCN1, defective in cullin neddylation 1, domain containing 1 (S. cerevisiae)
	1.579	0.0404	0.036	0.0282	211034_s_at	AF-1 specific protein phosphatase ; AF-1 specific protein phosphatase
DCUN1D4	1.578	0.032	0.0286	0.00706	212851_at	DCN1, defective in cullin neddylation 1, domain containing 4 (S. cerevisiae)
	1.573	0.0261	0.00638	0.01	212325_at	KIAA1102 protein
FOXJ3	1.572	0.0497	0.0211	0.015	206015_s_at	forkhead box J3
STAG2	1.563	0.0349	0.0477	0.0393	209022_at	stromal antigen 2
C14orf138	1.56	0.0393	0.0285	0.0327	218940_at	chromosome 14 open reading frame 138
RBM5	1.554	0.0419	0.0332	0.0374	201395_at	RNA binding motif protein 5
SLC39A6	1.551	0.0341	0.0282	0.0253	202089_s_at	solute carrier family 39 (zinc transporter), member 6
MBNL1	1.549	0.0331	0.0149	0.0235	201152_s_at	muscleblind-like (Drosophila)
CAB39	1.545	0.0383	0.00824	0.00568	208246_x_at	Thymidine kinase 2, mitochondrial
TK2	1.545	0.0207	0.0168	0.0371	217873_at	calcium binding protein 39
RDX	1.537	0.0459	0.0139	0.0119	212397_at	radixin
AZIN1	1.535	0.0422	0.0127	0.0265	212461_at	antizyme inhibitor 1
MEF2A	1.531	0.0281	0.00585	0.00749	212535_at	MADS box transcription enhancer factor 2, polypeptide A (myocyte enhancer factor 2A)
STAG2	1.531	0.0389	0.038	0.0411	209023_s_at	stromal antigen 2
CACYBP	1.526	0.0235	0.00691	0.00676	211761_s_at	calcyclin binding protein ; calcyclin binding protein
USP34	1.522	0.012	0.032	0.0253	207365_x_at	ubiquitin specific peptidase 34
CACNB1	1.506	0.0448	0.014	0.017	210967_x_at	calcium channel, voltage-dependent, beta 1 subunit
CUGBP2	1.484	0.0404	0.0198	0.0193	202157_s_at	CUG triplet repeat, RNA binding protein 2
SYNCRIP	1.48	0.0433	0.0148	0.024	217833_at	synaptotagmin binding, cytoplasmic RNA interacting protein
APRIN	1.47	0.00699	0.0262	0.00218	207956_x_at	androgen-induced proliferation inhibitor
METTL5	1.463	0.0412	0.00494	0.00755	221570_s_at	methyltransferase like 5
ST13	1.452	0.0128	0.00225	0.00404	207040_s_at	suppression of tumorigenicity 13 (colon carcinoma) (Hsp70 interacting protein)
PDE4C	1.448	0.032	0.0279	0.0252	206792_x_at	phosphodiesterase 4C, cAMP-specific (phosphodiesterase E1 dunce homolog, Drosophila)
CALM1	1.436	0.0161	0.00161	0.00306	200655_s_at	calmodulin 1 (phosphorylase kinase, delta)
NEO1	1.436	0.0152	0.00494	0.00116	204321_at	neogenin homolog 1 (chicken)
SON	1.43	0.0457	0.0336	0.0295	214988_s_at	SON DNA binding protein
PNRC2	1.424	0.0473	0.012	0.0146	217779_s_at	proline-rich nuclear receptor coactivator 2
HNRPDL	1.42	0.0281	0.0232	0.0148	201993_x_at	heterogeneous nuclear ribonucleoprotein D-like
TCF7L2	1.41	0.0295	0.0394	0.0269	216035_x_at	transcription factor 7-like 2 (T-cell specific, HMG-box)
PSMA3	1.4	0.0261	0.00225	0.000915	201532_at	proteasome (prosome, macropain) subunit, alpha type, 3
STX16	1.381	0.0483	0.0298	0.0144	221500_s_at	syntaxin 16
YPEL5	1.359	0.028	0.0298	0.0414	217783_s_at	yippee-like 5 (Drosophila)
HMGB1	1.338	0.0152	0.0133	0.015	200680_x_at	high-mobility group box 1
TERF1	1.232	0.0406	0.0355	0.0144	203449_s_at	telomeric repeat binding factor (NIMA-interacting) 1
NUDT3	0.766	0.0283	0.0381	0.0253	221579_s_at	nudix (nucleoside diphosphate linked moiety X)-type motif 3
SDF4	0.738	0.0249	0.0237	0.023	217855_x_at	stromal cell derived factor 4
TEK	0.722	0.0283	0.0156	0.00666	206702_at	TEK tyrosine kinase, endothelial (venous malformations, multiple cutaneous and mucosal)
TMSB10	0.703	0.0331	0.0381	0.0156	217733_s_at	thymosin, beta 10
VWF	0.69	0.014	0.0326	0.0297	202112_at	von Willebrand factor
ARHGDIB	0.675	0.0186	0.0291	0.0132	201288_at	Rho GDP dissociation inhibitor (GDI) beta
GIMAP5	0.671	0.0465	0.0077	0.00171	64064_at	GTPase, IMAP family member 5
STOM	0.662	0.0186	0.0236	0.013	201061_s_at	stomatin
	0.658	0.0424	0.0147	0.0175	211395_x_at	Fc fragment of IgG, low affinity IIc, receptor for (CD32)
MLX	0.65	0.0287	0.00958	0.00444	217909_s_at	MAX-like protein X
WARS	0.644	0.0438	0.0395	0.019	200629_at	tryptophanyl-tRNA synthetase
CAV1	0.639	0.0365	0.0133	0.017	203065_s_at	caveolin 1, caveolae protein, 22kDa
CERK	0.627	0.0331	0.00638	0.0138	218421_at	ceramide kinase
PKNOX2	0.616	0.0426	0.0281	0.0249	63305_at	PBX/knotted 1 homeobox 2
A2M	0.615	0.0145	0.0161	0.00969	217757_at	alpha-2-macroglobulin
BAG1	0.603	0.0349	0.033	0.0141	211475_s_at	BCL2-associated athanogene
MDH1	0.601	0.0497	0.0168	0.0109	200978_at	malate dehydrogenase 1, NAD (soluble)
GPR116	0.598	0.0324	0.0448	0.0194	212951_at	G protein-coupled receptor 116
LPIN1	0.596	0.0165	0.0324	0.0468	212272_at	lipin 1
PECI	0.584	0.029	0.0235	0.0115	218025_s_at	peroxisomal D3,D2-enoyl-CoA isomerase
CTSA	0.582	0.0167	0.01	0.00605	200661_at	protective protein for beta-galactosidase (galactosialidosis)
MLX	0.58	0.0451	0.00764	0.0116	217910_x_at	MAX-like protein X
C21orf33	0.571	0.0466	0.0241	0.0231	210667_s_at	chromosome 21 open reading frame 33
MRPL35	0.57	0.0404	0.0431	0.0365	218890_x_at	mitochondrial ribosomal protein L35
GIMAP5	0.569	0.0161	0.00133	0.00699	218805_at	GTPase, IMAP family member 5 ; GTPase, IMAP family member 5
FKBP1A	0.561	0.0389	0.0161	0.0105	214119_s_at	FK506 binding protein 1A, 12kDa
DCXR	0.559	0.0383	0.0251	0.0142	217973_at	dicarbonyl/L-xylulose reductase
IFI27	0.558	0.0287	0.0336	0.0278	202411_at	interferon, alpha-inducible protein 27
MRPS18B	0.557	0.00915	0.00161	0.00144	200677_at	pituitary tumor-transforming 1 interacting protein
PTTG1IP	0.557	0.0335	0.0215	0.0126	208907_s_at	mitochondrial ribosomal protein S18B
ABHD11	0.554	0.0138	0.00585	0.00749	221927_s_at	abhydrolase domain containing 11
IFITM1	0.554	0.0206	0.0389	0.0295	214022_s_at	interferon induced transmembrane protein 1 (9-27)
TRAPPC3	0.553	0.0418	0.0358	0.0387	203511_s_at	trafficking protein particle complex 3
CDH5	0.551	0.0495	0.0226	0.0119	204677_at	cadherin 5, type 2, VE-cadherin (vascular epithelium)
SLC25A20	0.549	0.0438	0.0487	0.0221	203658_at	solute carrier family 25 (carnitine/acylcarnitine translocase), member 20
SLC22A5	0.546	0.0235	0.0236	0.01	205074_at	solute carrier family 22 (organic cation transporter), member 5
OASL	0.541	0.0299	0.0452	0.0389	205660_at	2'-5'-oligoadenylate synthetase-like
IFITM3	0.54	0.0365	0.047	0.041	212203_x_at	interferon induced transmembrane protein 3 (1-8U)
AQP1	0.537	0.0161	0.00383	0.00474	207349_s_at	uncoupling protein 3 (mitochondrial, proton carrier)
UCP3	0.537	0.0475	0.0236	0.0222	209047_at	aquaporin 1 (channel-forming integral protein, 28kDa)
CPT2	0.535	0.0437	0.0215	0.0134	204263_s_at	carnitine palmitoyltransferase II
ICAM2	0.533	0.0329	0.00638	0.00452	213620_s_at	intercellular adhesion molecule 2
MRPS12	0.532	0.0438	0.00761	0.01	204331_s_at	mitochondrial ribosomal protein S12
CLDN5	0.53	0.0365	0.00307	0.00113	204482_at	claudin 5 (transmembrane protein deleted in velocardiofacial syndrome)
PKNOX2	0.529	0.0167	0.0127	0.0116	219046_s_at	PBX/knotted 1 homeobox 2
PDK2	0.519	0.0383	0.0137	0.017	213724_s_at	pyruvate dehydrogenase kinase, isoenzyme 2
ICAM2	0.517	0.025	0.00514	0.00666	213629_x_at	metallothionein 1F (functional)
MT1F	0.517	0.0273	0.0212	0.0196	204683_at	intercellular adhesion molecule 2
PECAM1	0.51	0.00901	0.0089	0.0094	208981_at	platelet/endothelial cell adhesion molecule (CD31 antigen)
KCNJ8	0.509	0.0261	0.0136	0.00666	205304_s_at	potassium inwardly-rectifying channel, subfamily J, member 8
UCP2	0.508	0.0296	0.0225	0.0146	208998_at	uncoupling protein 2 (mitochondrial, proton carrier)
COL4A1	0.505	0.0476	0.0321	0.0148	211980_at	collagen, type IV, alpha 1
GSTO1	0.483	0.014	0.00346	0.00218	201470_at	glutathione S-transferase omega 1
	0.482	0.0331	0.0362	0.0457	221477_s_at	hypothetical protein MGC5618
MLYCD	0.481	0.0165	0.00401	0.000915	218869_at	malonyl-CoA decarboxylase
BSG	0.478	0.0331	0.0257	0.0296	201490_s_at	peptidylprolyl isomerase F (cyclophilin F)
PPIF	0.478	0.0138	0.011	0.0102	208677_s_at	basigin (OK blood group)
ECHDC3	0.476	0.0128	0.00585	0.00144	214767_s_at	heat shock protein, alpha-crystallin-related, B6
HSPB6	0.476	0.0344	0.0324	0.0282	219298_at	enoyl Coenzyme A hydratase domain containing 3
ADFP	0.474	0.0335	0.017	0.00934	202912_at	adrenomedullin
ADM	0.474	0.0186	0.0123	0.0175	209122_at	adipose differentiation-related protein
PSCD1	0.47	0.0161	0.0154	0.00666	202878_s_at	complement component 1, q subcomponent, receptor 1
ILVBL	0.465	0.0186	0.00169	0.00489	210624_s_at	ilvB (bacterial acetolactate synthase)-like
UCP3	0.465	0.014	0.0102	0.00666	219827_at	uncoupling protein 3 (mitochondrial, proton carrier)
AGTRL1	0.458	0.0309	0.0235	0.0404	213592_at	angiotensin II receptor-like 1
ALDH6A1	0.458	0.0231	0.0133	0.00666	204290_s_at	aldehyde dehydrogenase 6 family, member A1
MT1X	0.455	0.0438	0.0232	0.0175	204326_x_at	metallothionein 1X
PREB	0.451	0.018	0.00552	0.0046	217861_s_at	prolactin regulatory element binding
CD93	0.45	0.0241	0.00552	0.00382	202877_s_at	complement component 1, q subcomponent, receptor 1 ; complement component 1, q subcomponent, receptor 1
BRP44L	0.445	0.0167	0.0187	0.0116	218024_at	brain protein 44-like
PECAM1	0.442	0.0245	0.0336	0.0436	208983_s_at	platelet/endothelial cell adhesion molecule (CD31 antigen)
CKB	0.434	0.0177	0.0162	0.00934	200884_at	creatine kinase, brain
COL4A2	0.431	0.0121	0.01	0.00618	201489_at	peptidylprolyl isomerase F (cyclophilin F)
PPIF	0.431	0.0371	0.0147	0.0154	211964_at	collagen, type IV, alpha 2
ACSL1	0.428	0.0138	0.0077	0.00424	207275_s_at	acyl-CoA synthetase long-chain family member 1
CEBPD	0.425	0.0206	0.0336	0.0221	213006_at	CCAAT/enhancer binding protein (C/EBP), delta
GOT1	0.416	0.0389	0.0273	0.0207	208813_at	glutamic-oxaloacetic transaminase 1, soluble (aspartate aminotransferase 1)
TST	0.412	0.0148	0.00161	0.000915	209605_at	thiosulfate sulfurtransferase (rhodanese)
GPX3	0.395	0.0147	0.00638	0.00269	201348_at	glutathione peroxidase 3 (plasma)
SLC39A14	0.383	0.0437	0.0324	0.0188	212110_at	solute carrier family 39 (zinc transporter), member 14
GPX3	0.376	0.0147	0.00871	0.00605	214091_s_at	glutathione peroxidase 3 (plasma)
MT1G	0.374	0.0148	0.00896	0.0107	204745_x_at	metallothionein 1G
LPL	0.352	0.0128	0.00958	0.00666	203548_s_at	lipoprotein lipase
RETSAT	0.35	0.0017	0.00582	0.00452	218124_at	all-trans-13,14-dihydroretinol saturase
LPL	0.342	0.0338	0.0185	0.0138	203549_s_at	lipoprotein lipase
MT1M	0.34	0.0145	0.00598	0.00382	216336_x_at	Metallothionein 1M
TGM2	0.337	0.0252	0.0076	0.00605	201042_at	transglutaminase 2 (C polypeptide, protein-glutamine-gamma-glutamyltransferase)
GLUL	0.325	0.0394	0.0136	0.0119	200648_s_at	glutamate-ammonia ligase (glutamine synthetase)
MT1X	0.321	0.0138	0.012	0.00995	208581_x_at	metallothionein 1X
PFKFB3	0.318	0.0438	0.0389	0.0295	202464_s_at	6-phosphofructo-2-kinase/fructose-2,6-biphosphatase 3
CEBPD	0.315	0.00334	0.00319	0.00144	203973_s_at	CCAAT/enhancer binding protein (C/EBP), delta
GLUL	0.309	0.0177	0.0166	0.0134	217202_s_at	glutamate-ammonia ligase (glutamine synthetase)
FABP3	0.303	0.0225	0.011	0.01	205738_s_at	fatty acid binding protein 3, muscle and heart (mammary-derived growth inhibitor)
MT2A	0.292	0.0145	0.0128	0.0112	212185_x_at	metallothionein 2A
MT1H	0.289	0.0148	0.0153	0.0122	206461_x_at	metallothionein 1H
RPL35	0.283	0.0393	0.0109	0.00666	211456_x_at	Similar to 60S ribosomal protein L35
MT1F	0.269	0.0186	0.012	0.00934	217165_x_at	metallothionein 1F (functional)
MT1E	0.257	0.012	0.00638	0.0046	212859_x_at	metallothionein 1E (functional)
LIPE	0.217	0.028	0.00128	0.00162	208186_s_at	lipase, hormone-sensitive
