# Supplementary material for: Novel transcriptional profile in wrist muscles from cerebral palsy patients
Source: BMC Med Genomics. 2009 Jul 14;2:44. doi: 10.1186/1755-8794-2-44 (PMC2722667; doi:10.1186/1755-8794-2-44)
Supplement: Additional file 2 — Significantly up-regulated Gene Ontologies in CP. List of all Gene Ontologies significantly up-regulated genes in CP. O: observed genes, E: expected genes, R: ratio of observed/expected, P: p-value. [file 1755-8794-2-44-S2.xls]

## Sheet: Sup Table 2
Up regulated
In biologicial process	O	E	R	P
M phase of meiotic cell cycle:	4	0.54	7.41	0.00200423
meiosis:	4	0.54	7.41	0.00200423
meiotic cell cycle:	4	0.56	7.14	0.0022033
cytoskeletal anchoring:	2	0.1	20	0.00384459
protein modification by small protein conjugation:	4	0.63	6.35	0.00340583
protein ubiquitination:	4	0.58	6.9	0.00264158
negative regulation of nucleic acid metabolism:	7	2.15	3.26	0.00573775
negative regulation of transcription:	7	2.02	3.47	0.00399008
RNA metabolism:	12	5.07	2.37	0.00465864
RNA processing:	11	4.3	2.56	0.00370315
muscle development:	6	1.25	4.8	0.0015282
negative regulation of metabolism:	8	2.92	2.74	0.00876837
muscle contraction:	6	1.78	3.37	0.0087061
striated muscle contraction:	3	0.39	7.69	0.00665825
In molecular function
RNA binding:	15	6.06	2.48	0.00102214
protein binding:	68	52.78	1.29	0.00440853
calmodulin binding:	6	1.58	3.8	0.00502251
type 1 serine/threonine specific protein phosphatase inhibitor activity:	2	0.06	33.33	0.00128126
In cellular component
intracellular:	94	77.28	1.22	0.000450275
intracellular part:	88	72.9	1.21	0.00200563
contractile fiber:	4	0.55	7.27	0.00208941
contractile fiber part:	4	0.53	7.55	0.00189027
A band:	3	0.22	13.64	0.00117738
striated muscle thick filament:	3	0.22	13.64	0.00117738
sarcomere:	3	0.38	7.89	0.00599407
myofibril:	4	0.43	9.3	0.000847753
microtubule organizing center:	5	0.77	6.49	0.000952587
centrosome:	5	0.69	7.25	0.00060193
intracellular organelle:	78	63.54	1.23	0.00419192
nucleus:	57	37.66	1.51	0.000132214
intracellular non-membrane-bound organelle:	23	13.56	1.7	0.00735118
cytoskeleton:	16	8.44	1.9	0.00951617
extracellular matrix:	9	3.03	2.97	0.00327554
extracellular matrix (sensu Metazoa):	9	3.03	2.97	0.00327554
basement membrane:	4	0.62	6.45	0.00330509
extracellular matrix part:	5	1.13	4.42	0.00526769
organelle:	78	63.56	1.23	0.00422504
non-membrane-bound organelle:	23	13.56	1.7	0.00735118
