# Supplementary material for: Novel transcriptional profile in wrist muscles from cerebral palsy patients
Source: BMC Med Genomics. 2009 Jul 14;2:44. doi: 10.1186/1755-8794-2-44 (PMC2722667; doi:10.1186/1755-8794-2-44)
Supplement: Additional file 4 — Significantly down-regulated Gene Ontologies in CP. List of all Gene Ontologies significantly down-regulated genes in CP. O: observed genes, E: expected genes, R: ratio of observed/expected, P: p-value. [file 1755-8794-2-44-S4.xls]

## Sheet: Sup Table 3
Down regulated
In biologicial process	O	E	R	P
cellular lipid metabolism:	9	2.85	3.16	0.00194214
fatty acid metabolism:	6	0.89	6.74	0.000246527
organic acid metabolism:	12	2.64	4.55	9.4303e-06
carboxylic acid metabolism:	11	2.62	4.2	4.93325e-05
transport:	20	11.8	1.69	0.0091788
localization:	22	13.52	1.63	0.00962432
establishment of localization:	22	13.38	1.64	0.00851574
lipid metabolism:	10	3.5	2.86	0.00227958
In molecular function
cofactor binding:	4	0.73	5.48	0.00592919
coenzyme binding:	4	0.64	6.25	0.0038451
acyl-CoA binding:	2	0.05	40	0.00115858
cadmium ion binding:	5	0.05	100	1.2791e-10
copper ion binding:	5	0.36	13.89	2.57239e-05
fatty acid binding:	3	0.12	25	0.000216886
In cellular component
cytoplasm:	39	19.54	2	3.81266e-07
cytoplasmic part:	27	13.91	1.94	0.000172881
organellar ribosome:	3	0.21	14.29	0.0011481
mitochondrial ribosome:	3	0.21	14.29	0.0011481
mitochondrial part:	8	1.37	5.84	5.92136e-05
mitochondrial membrane:	4	0.82	4.88	0.00884226
mitochondrial inner membrane:	4	0.63	6.35	0.00353414
mitochondrial lumen:	4	0.44	9.09	0.000964114
mitochondrial matrix:	4	0.44	9.09	0.000964114
mitochondrion:	15	3.82	3.93	3.61402e-06
organelle inner membrane:	4	0.68	5.88	0.00456729
outer membrane:	3	0.4	7.5	0.00716041
collagen type IV:	2	0.04	50	0.000586488
sheet-forming collagen:	2	0.05	40	0.000875311
